# Supplementary material for: Factors Affecting Recovery from Post-Traumatic Amnesia During Inpatient Brain Injury Rehabilitation: A Retrospective Cohort Study
Source: Life (Basel). 2026 Jan 26;16(2):203. doi: 10.3390/life16020203 (PMC12941990; doi:10.3390/life16020203)
Supplement: Supplementary file 1 [file life-16-00203-s001.zip]

Archive with 4 entries (4 files):
- S1. 2023_00173 08-06-2023.pdf
- S1. 2023_00173_Extension_14-03-2024.pdf
- S2. STROBE-checklist-v4-combined.pdf
- S3. Relationship between PTA duration and Clinical Variables Graph.pdf
